# Supplementary material for: Lighter and Simpler Design Paradigm for Widespread Use of Ankle Exosuits Based on Bio-Inspired Patterns
Source: Biomimetics (Basel). 2022 Sep 29;7(4):148. doi: 10.3390/biomimetics7040148 (PMC9590046; doi:10.3390/biomimetics7040148)
Supplement: Supplementary file 1 [file biomimetics-07-00148-s001.zip]

Archive with 1 entries (1 files):
- biomimetics-1906834-supplementary.mp4
